# Supplementary material for: Site Formation Processes and Hunter-Gatherers Use of Space in a Tropical Environment: A Geo-Ethnoarchaeological Approach from South India
Source: PLoS One. 2016 Oct 26;11(10):e0164185. doi: 10.1371/journal.pone.0164185 (PMC5082661; doi:10.1371/journal.pone.0164185)
Supplement: S1 Table — OA1 = open air 1; OA2 = open-air 2; RS = rock-shelter; CS = contemporary site. (XLSX) [file pone.0164185.s001.xlsx]

## Sheet: S1 Table
Sample	Sq.	Description	Ag	Al	As	B	Ba	Be	Bi	Ca	Cd	Co	Cr	Cu	Fe	Ga	Hg	K	La	Mg	Mn	Mo	Na	Ni	P	Pb	S	Sb	Sc	Sr	Th	Ti	Tl	U	V	W	Zn
			ppm	%	ppm	ppm	ppm	ppm	ppm	%	ppm	ppm	ppm	ppm	%	ppm	ppm	%	ppm	%	ppm	ppm	%	ppm	ppm	ppm	%	ppm	ppm	ppm	ppm	%	ppm	ppm	ppm	ppm	ppm
OA1-3	A3	topsoil	0.2	4.6	462	<10	30	<0.5	<2	0.3	<0.5	12	106	60	7.39	20	<1	0.07	<10	0.11	470	<1	<0.01	23	620	13	0.13	18	25	15	<20	0.1	<10	<10	213	<10	46
OA1-5	A6	topsoil	<0.2	4.15	7	<10	20	<0.5	<2	0.17	<0.5	14	114	54	7.23	20	<1	0.05	<10	0.08	456	<1	<0.01	23	610	8	0.04	<2	22	11	<20	0.09	10	<10	215	<10	31
OA1-9	D4	topsoil	<0.2	3.73	5	<10	30	<0.5	<2	0.4	<0.5	15	110	56	6.83	10	<1	0.06	<10	0.09	549	<1	<0.01	21	690	7	0.07	<2	22	21	<20	0.1	<10	<10	209	<10	35
OA1-11	D8	topsoil	<0.2	3.98	3	<10	30	<0.5	3	0.36	<0.5	16	119	49	6.3	20	<1	0.05	10	0.09	517	<1	0.01	23	650	6	0.05	<2	19	20	<20	0.08	<10	<10	189	<10	34
OA1-12	D10	slope topsoil	<0.2	3.66	4	<10	30	<0.5	<2	0.27	<0.5	14	127	52	6.52	10	<1	0.04	<10	0.07	524	<1	<0.01	21	660	6	0.04	<2	19	16	<20	0.08	<10	<10	195	<10	36
OA1-13	E2	topsoil	<0.2	3.68	6	<10	30	<0.5	<2	0.38	1	17	123	127	7.34	20	<1	0.06	10	0.09	558	1	<0.01	58	790	39	0.08	<2	26	19	<20	0.1	<10	<10	224	<10	76
OA1-15	E6	topsoil	<0.2	3.82	6	<10	30	<0.5	<2	0.34	1	13	115	57	6.59	20	1	0.06	10	0.09	585	<1	<0.01	24	700	11	0.06	<2	22	18	<20	0.09	<10	<10	197	<10	34
OA1-17	E10	slope topsoil	<0.2	4.09	6	<10	30	<0.5	<2	0.24	1	13	143	59	7.37	20	<1	0.04	10	0.08	529	<1	<0.01	21	750	7	0.05	3	23	15	<20	0.1	<10	<10	222	<10	38
OA1-19	F3	topsoil	<0.2	3.83	7	<10	30	<0.5	<2	0.39	1.2	17	131	69	7.78	20	1	0.04	10	0.08	598	<1	<0.01	24	730	10	0.07	<2	28	20	<20	0.1	<10	<10	239	<10	34
OA1-22	F7	topsoil	<0.2	3.98	5	<10	30	<0.5	<2	0.28	1	14	123	54	6.6	20	<1	0.06	10	0.09	565	<1	<0.01	23	700	9	0.06	<2	21	15	<20	0.08	<10	<10	192	<10	33
OA1-24	F11	slope topsoil	<0.2	4.23	5	<10	30	<0.5	<2	0.09	1.1	15	176	59	7.62	20	1	0.04	10	0.06	500	<1	<0.01	20	660	5	0.04	<2	25	7	<20	0.1	<10	<10	231	<10	33
OA1-26	I2	house debris	<0.2	3.8	3	<10	20	<0.5	<2	0.14	1.5	13	156	66	8.49	20	<1	0.03	10	0.05	380	<1	<0.01	18	570	6	0.04	<2	30	10	<20	0.13	<10	<10	257	<10	30
OA1-27	I3	house debris	<0.2	3.37	3	<10	20	<0.5	<2	0.35	1.1	20	141	64	7.42	20	1	0.03	10	0.06	617	<1	<0.01	21	620	6	0.06	3	26	18	<20	0.11	<10	<10	222	<10	34
OA1-28	I5	house debris	<0.2	4.83	5	<10	20	<0.5	<2	0.06	1.3	29	169	79	9.39	20	1	0.04	10	0.05	674	<1	<0.01	26	590	7	0.04	3	33	5	<20	0.12	<10	<10	275	<10	35
OA1-30	F4	Terrace trench_upper part	<0.2	4.22	8	<10	20	<0.5	<2	0.19	1.3	18	136	76	8.05	20	1	0.04	10	0.08	543	<1	<0.01	25	680	12	0.06	5	28	11	<20	0.1	<10	<10	244	<10	35
OA1-31	F4	Terrace trench_middle part	0.3	6.15	13	<10	10	0.6	<2	0.07	1.7	34	258	187	12.35	20	1	0.03	<10	0.05	573	<1	<0.01	22	780	95	0.08	5	46	4	<20	0.15	<10	<10	385	<10	30
OA1-32	F4	Terrace trench_lower part	0.2	7.99	4	<10	10	0.6	<2	0.03	1.8	6	329	67	13	20	1	0.01	<10	0.02	162	<1	<0.01	12	740	8	0.04	4	40	3	<20	0.13	<10	<10	371	<10	17
OA1-33	F7	Terrace trench_upper part	<0.2	4.56	6	<10	30	<0.5	<2	0.2	1	15	139	76	7.59	20	<1	0.05	10	0.09	603	<1	<0.01	25	740	24	0.06	2	25	12	<20	0.09	<10	<10	224	<10	35
OA1-34	F7	Terrace trench_middle part	<0.2	5.6	9	<10	20	0.5	<2	0.05	1.3	18	307	95	9.6	20	1	0.03	<10	0.04	600	<1	<0.01	25	610	14	0.06	2	32	4	<20	0.13	<10	<10	283	<10	27
OA1-35	F7	Terrace trench_lower part	0.2	4.99	19	<10	20	0.5	<2	0.04	1.1	17	164	162	9.05	20	1	0.04	10	0.06	490	<1	<0.01	24	670	56	0.08	5	32	2	<20	0.1	<10	<10	266	<10	32
OA1-36	F11	Slope trench_upper part	<0.2	4.48	7	<10	30	<0.5	<2	0.11	1.3	16	144	74	8.03	20	1	0.04	10	0.07	602	<1	<0.01	24	830	13	0.05	<2	26	9	<20	0.1	<10	<10	239	<10	41
OA1-37	F11	Slope trench_middle part	<0.2	4.96	8	<10	50	<0.5	<2	0.25	1.3	17	158	96	7.97	20	2	0.04	10	0.07	528	<1	<0.01	22	640	21	0.05	<2	28	25	<20	0.11	<10	<10	239	<10	39
OA1-38	F11	Slope trench_lower part	<0.2	5.03	8	<10	30	0.5	2	0.07	1.4	17	214	94	9.45	20	<1	0.04	10	0.06	590	<1	<0.01	25	740	16	0.04	3	31	7	<20	0.12	<10	<10	279	<10	40
OA1-39	H11	Slope trench_upper part	<0.2	4.53	7	<10	30	<0.5	<2	0.12	1.1	16	199	81	8.3	20	<1	0.04	10	0.08	535	<1	<0.01	23	760	14	0.05	<2	27	9	<20	0.1	<10	<10	251	<10	38
OA1-40	H11	Slope trench_middle part	<0.2	4.73	5	<10	30	<0.5	<2	0.09	1.2	15	197	75	8.38	20	1	0.04	10	0.07	515	<1	<0.01	25	720	8	0.03	2	28	7	<20	0.11	<10	<10	250	<10	37
OA1-41	H11	Slope trench_lower part	<0.2	5.23	<2	<10	110	0.5	<2	0.22	1.5	23	241	85	9.43	20	<1	0.05	10	0.08	669	<1	<0.01	31	990	11	0.03	<2	29	26	<20	0.12	<10	<10	268	<10	56
OA1-42	F5	Terrace trench_upper part	<0.2	4.1	5	<10	30	<0.5	<2	0.25	1.1	14	147	66	7.32	20	1	0.04	10	0.08	540	<1	<0.01	21	690	12	0.06	<2	25	14	<20	0.09	<10	<10	220	<10	32
OA1-43	F5	Terrace trench_middle part	0.2	4.54	6	<10	20	<0.5	<2	0.16	1.2	16	155	70	8.12	20	<1	0.04	10	0.07	552	<1	<0.01	22	760	10	0.05	<2	28	10	<20	0.11	<10	<10	254	<10	31
OA1-45	F5	Terrace trench_middle part	<0.2	5.76	<2	<10	20	0.5	<2	0.05	1.3	39	178	83	9.43	20	<1	0.05	<10	0.05	631	<1	0.02	23	640	11	0.06	<2	31	4	<20	0.12	<10	<10	263	<10	27
OA1-46	F5	Terrace trench_lower part	<0.2	5.49	6	<10	20	0.5	<2	0.07	1.6	22	301	76	10.3	20	1	0.04	10	0.06	662	<1	<0.01	25	650	13	0.04	4	33	4	<20	0.12	<10	<10	320	<10	32
OA1-47	J5	House trench_upper part	<0.2	4.17	8	<10	20	<0.5	<2	0.07	<0.5	15	139	65	7.55	20	1	0.03	<10	0.05	471	<1	<0.01	21	490	7	0.03	<2	23	6	<20	0.1	<10	<10	221	<10	30
OA1-48	J5	House trench_middle part	<0.2	4.6	4	<10	20	0.5	<2	0.08	1.4	21	185	86	9.64	20	<1	0.03	<10	0.04	558	<1	<0.01	27	610	8	0.04	<2	33	5	<20	0.13	<10	<10	291	<10	32
OA1-49	J5	House trench_lower part	0.2	4.03	4	<10	10	<0.5	<2	0.02	0.8	7	142	45	6.64	20	1	0.03	<10	0.03	251	<1	<0.01	15	410	7	0.03	<2	20	2	<20	0.09	<10	<10	181	<10	20
OA1-50	J5	House trench_middle part	<0.2	4.32	3	<10	20	<0.5	<2	0.04	1.3	23	176	68	8.76	20	1	0.03	<10	0.05	610	<1	<0.01	21	560	8	0.04	4	29	3	<20	0.1	<10	<10	260	<10	33
OA1-51	K4	House trench_upper part	<0.2	3.78	2	<10	20	<0.5	<2	0.16	1.1	16	145	55	6.92	20	1	0.03	<10	0.05	516	<1	<0.01	17	530	9	0.04	4	23	8	<20	0.09	<10	<10	199	<10	36
OA1-52	K4	House trench_middle part	<0.2	3.97	<2	<10	20	<0.5	<2	0.08	1.5	20	230	78	8.72	20	1	0.03	<10	0.04	498	<1	<0.01	17	490	8	0.03	4	31	5	<20	0.11	<10	<10	267	<10	33
OA1-53	K4	House trench_lower part	0.2	5.35	7	<10	30	<0.5	<2	0.05	<0.5	28	204	80	10.9	20	<1	0.04	<10	0.04	668	<1	0.01	25	550	8	0.04	<2	35	5	<20	0.14	<10	<10	312	<10	32
OA1-54	K1	House trench_upper part	<0.2	4.59	5	<10	30	<0.5	<2	0.07	<0.5	13	170	68	8.86	20	<1	0.03	<10	0.05	419	<1	<0.01	22	560	9	0.04	<2	27	6	<20	0.11	<10	<10	247	<10	30
OA1-55	K1	House trench_middle part	0.2	4.51	6	<10	20	<0.5	<2	0.05	<0.5	10	169	65	8.86	20	1	0.03	<10	0.04	304	<1	<0.01	18	510	8	0.03	<2	29	4	<20	0.12	10	<10	258	<10	28
OA1-56	K1	House trench_lower part	<0.2	4.46	9	<10	20	0.5	<2	0.03	<0.5	11	190	113	10.95	20	<1	0.03	<10	0.03	312	<1	<0.01	24	500	7	0.05	<2	38	5	<20	0.14	<10	<10	320	<10	36
OA1-57	I1	House trench_upper part	<0.2	3.71	6	<10	30	<0.5	<2	0.23	<0.5	23	127	71	8.18	20	<1	0.03	10	0.06	480	<1	<0.01	23	650	8	0.06	<2	27	17	<20	0.11	<10	<10	244	<10	37
OA1-58	I1	House trench_middle part	0.2	3.76	4	<10	30	<0.5	<2	0.24	<0.5	19	126	77	8.57	20	<1	0.03	10	0.06	541	<1	<0.01	23	600	9	0.06	<2	29	14	<20	0.12	10	<10	253	<10	37
OA1-59	I1	House trench_middle part	<0.2	5.4	7	<10	20	0.6	<2	0.04	<0.5	21	261	107	13.85	30	<1	0.03	<10	0.04	443	<1	<0.01	27	690	8	0.06	<2	47	4	<20	0.19	<10	<10	418	<10	41
OA1-60	I1	House trench_lower part	<0.2	4.91	6	<10	20	<0.5	<2	0.03	<0.5	20	226	69	9.06	20	<1	0.03	<10	0.03	419	<1	<0.01	23	460	9	0.04	<2	30	4	<20	0.11	10	<10	263	<10	31
OA2-62	D5	Trench_upper part	0.2	5.17	6	<10	50	0.5	<2	0.3	<0.5	43	137	89	9.61	20	1	0.06	10	0.1	1180	<1	<0.01	36	920	7	0.07	<2	31	16	<20	0.12	10	<10	291	<10	46
OA2-64	D5	Trench_lower part	0.2	6.49	8	<10	40	0.6	<2	0.1	<0.5	57	213	131	14.05	20	<1	0.04	10	0.06	1060	<1	<0.01	42	830	9	0.05	<2	45	8	<20	0.19	10	<10	438	<10	58
OA2-66	H-I5	Trench_upper part	<0.2	4.11	4	<10	20	<0.5	<2	0.15	<0.5	10	156	40	6.45	20	<1	0.04	<10	0.05	471	<1	<0.01	15	620	7	0.05	<2	18	9	<20	0.08	<10	<10	179	<10	25
OA2-68	H-I5	Trench_lower part	<0.2	5.1	8	<10	20	<0.5	<2	0.02	<0.5	12	269	48	8.52	20	<1	0.04	<10	0.04	459	<1	<0.01	21	580	7	0.04	<2	24	3	<20	0.1	10	<10	225	<10	25
OA2-69	J-K4	Trench_upper part	<0.2	3.96	7	<10	20	<0.5	<2	0.15	<0.5	17	147	36	6.11	10	<1	0.04	<10	0.07	578	<1	<0.01	18	590	7	0.05	<2	16	9	<20	0.07	<10	<10	165	<10	29
OA2-70	J-K4	Trench_lower part	<0.2	5.01	11	<10	20	<0.5	<2	0.06	<0.5	18	222	51	7.76	20	<1	0.04	<10	0.06	608	<1	<0.01	22	590	9	0.04	<2	20	4	<20	0.07	<10	<10	208	<10	31
OA2-71	J3	Trench_upper part	<0.2	4.58	6	<10	20	<0.5	<2	0.09	<0.5	16	157	45	6.99	20	<1	0.04	<10	0.07	557	<1	<0.01	22	650	7	0.05	<2	19	7	<20	0.08	<10	<10	191	<10	30
OA2-73	J3	Trench_upper part	0.2	4.93	6	<10	20	<0.5	<2	0.06	<0.5	19	189	49	8.18	20	1	0.04	<10	0.05	596	<1	<0.01	21	640	10	0.04	<2	23	4	<20	0.1	<10	<10	216	<10	30
OA2-74	J3	Trench_lower part	<0.2	5.11	2	<10	20	0.5	<2	0.09	<0.5	19	194	56	9.63	20	<1	0.04	10	0.06	590	<1	<0.01	25	750	8	0.05	<2	27	7	<20	0.12	10	<10	265	<10	28
OA2-75	H3	Trench_lower part	<0.2	5.62	5	<10	20	<0.5	<2	0.06	<0.5	12	186	56	8.55	20	<1	0.04	10	0.05	523	<1	<0.01	23	740	8	0.04	<2	23	6	<20	0.1	10	<10	232	<10	28
OA2-76	E3	Trench_upper part	<0.2	4.88	5	<10	40	<0.5	<2	0.27	<0.5	33	166	70	8.53	20	<1	0.04	10	0.07	925	<1	<0.01	26	890	9	0.07	<2	25	16	<20	0.1	<10	<10	244	<10	38
OA2-78	E3	Trench_lower part	0.4	5.21	6	<10	110	<0.5	<2	0.08	<0.5	138	159	97	8.67	20	<1	0.04	10	0.06	1590	<1	<0.01	43	720	10	0.05	<2	27	7	<20	0.1	<10	<10	243	<10	39
RS-81	C1	Trench_upper part_North profile	<0.2	3.15	<2	<10	100	0.6	<2	0.45	<0.5	27	70	35	3.45	10	<1	0.07	20	0.71	1000	<1	0.01	46	2010	5	0.05	<2	5	61	<20	0.08	<10	<10	77	<10	80
RS-82	C1	Trench_lower part_North profile	<0.2	3.41	2	<10	80	0.5	<2	0.34	<0.5	25	70	32	3.49	10	<1	0.05	20	0.59	881	<1	<0.01	41	1810	5	0.08	<2	6	46	<20	0.07	<10	<10	80	<10	70
RS-83	C3	Trench_upper part_West profile	<0.2	2.98	2	<10	100	0.5	<2	0.59	<0.5	22	76	39	4	10	<1	0.08	20	0.79	923	<1	0.02	45	2460	6	0.05	<2	5	60	<20	0.07	<10	<10	76	<10	83
RS-85	C3	Trench_lower part_West profile	<0.2	3.38	4	<10	100	0.6	<2	0.47	<0.5	28	78	42	4.13	10	<1	0.07	20	0.8	1110	<1	0.01	54	2330	7	0.05	<2	6	61	<20	0.09	10	<10	89	<10	89
RS-87	C7	Trench_upper part_North profile	<0.2	2.92	2	<10	130	<0.5	<2	0.5	<0.5	21	51	37	2.98	10	<1	0.07	10	0.56	1020	<1	0.02	38	1640	5	0.05	<2	4	48	<20	0.06	<10	<10	61	<10	73
RS-90	C7	Trench_middle part_West profile	<0.2	2.98	2	<10	140	<0.5	<2	0.44	<0.5	22	57	36	3.28	10	<1	0.07	10	0.63	1010	<1	0.02	43	1720	6	0.04	<2	5	47	<20	0.06	<10	<10	67	<10	76
RS-91	C7	Trench_middle part_West profile	<0.2	3.14	3	<10	140	0.5	<2	0.4	<0.5	25	60	42	3.46	10	<1	0.07	10	0.57	1080	<1	0.01	45	1780	6	0.04	<2	5	45	<20	0.07	<10	<10	72	<10	74
RS-92	B9	Trench_upper part_South profile	<0.2	3.41	2	<10	180	0.6	<2	0.59	<0.5	26	61	46	3.39	10	<1	0.08	20	0.65	1230	<1	0.02	47	2060	7	0.05	<2	5	62	<20	0.07	10	<10	70	<10	83
RS-93	B9	Trench_middle part_South profile	<0.2	4.64	3	<10	190	0.7	<2	0.64	<0.5	36	69	56	4.16	10	<1	0.09	20	0.56	1740	<1	0.01	61	1990	11	0.08	<2	7	68	<20	0.07	<10	<10	85	<10	94
RS-94	B9	Trench_middle part_South profile	<0.2	3.86	4	<10	180	0.7	<2	0.63	<0.5	30	72	53	4.22	10	<1	0.09	20	0.76	1450	<1	0.02	57	2580	6	0.05	<2	6	75	<20	0.08	<10	<10	86	<10	93
RS-95	B9	Trench_middle part_South profile	<0.2	2.43	2	<10	190	<0.5	<2	0.96	<0.5	39	42	32	2.85	10	<1	0.05	10	0.56	803	<1	0.02	34	1400	4	0.14	<2	4	85	<20	0.06	<10	<10	57	<10	64
RS-96	B9	Trench_lower part_South profile	<0.2	2.58	<2	<10	90	<0.5	<2	0.51	<0.5	25	54	41	3.29	10	<1	0.06	10	0.64	897	<1	0.02	42	2330	4	0.05	<2	5	57	<20	0.06	<10	<10	67	<10	70
RS-97	B9	Trench_upper part_West profile	<0.2	2.66	<2	<10	160	<0.5	<2	0.71	<0.5	23	55	41	3.78	10	<1	0.08	20	0.54	1020	<1	0.02	44	3230	5	0.04	<2	5	63	<20	0.07	<10	<10	63	<10	70
RS-98	B9	Trench_middle part_West profile	<0.2	3.94	4	<10	210	0.6	<2	0.55	<0.5	29	63	49	3.66	10	<1	0.09	10	0.6	1400	<1	0.02	51	1910	8	0.05	<2	6	64	<20	0.07	<10	<10	76	<10	86
RS-99	B9	Trench_middle part_West profile	<0.2	2.89	3	<10	140	0.6	<2	0.69	<0.5	31	69	40	3.61	10	<1	0.07	20	0.77	843	<1	0.02	44	2890	6	0.07	<2	6	80	<20	0.09	<10	<10	77	<10	76
CS-101		Terrace_surface	<0.2	5.31	6	30	190	<0.5	<2	2.87	<0.5	18	81	75	4.38	10	1	0.54	10	0.75	1640	<1	0.12	54	3820	14	0.09	<2	10	187	<20	0.04	<10	<10	87	<10	153
CS-103		Terrace_surface	<0.2	4.8	7	10	50	<0.5	<2	0.31	<0.5	18	71	51	4.96	10	<1	0.57	10	0.27	631	<1	0.14	43	860	9	0.07	<2	11	20	<20	0.05	10	<10	105	<10	78
CS-104		Terrace_surface	<0.2	5	11	<10	60	<0.5	<2	0.22	<0.5	18	92	48	5.18	10	<1	0.37	10	0.23	738	<1	0.05	46	870	10	0.04	<2	12	16	<20	0.06	<10	<10	113	<10	79
CS-105		Terrace_below surface	0.2	5.71	11	<10	40	<0.5	<2	0.12	<0.5	11	139	49	5.91	10	<1	0.38	10	0.15	527	<1	0.05	43	580	20	0.04	<2	14	9	<20	0.05	<10	<10	129	<10	55
CS-108		Terrace_surface	<0.2	4.82	8	<10	70	<0.5	<2	0.48	<0.5	18	79	53	4.89	10	<1	0.27	10	0.26	982	<1	0.05	46	1120	19	0.05	<2	10	31	<20	0.04	<10	<10	101	<10	145
CS-109		Terrace_below surface	<0.2	4.41	9	<10	70	<0.5	<2	0.49	<0.5	20	82	50	4.72	10	<1	0.2	10	0.22	947	<1	0.03	44	1030	12	0.04	<2	10	30	<20	0.04	<10	<10	101	<10	133
