# Supplementary material for: Site Formation Processes and Hunter-Gatherers Use of Space in a Tropical Environment: A Geo-Ethnoarchaeological Approach from South India
Source: PLoS One. 2016 Oct 26;11(10):e0164185. doi: 10.1371/journal.pone.0164185 (PMC5082661; doi:10.1371/journal.pone.0164185)
Supplement: S2 Table — OA1 = open air 1; OA2 = open-air 2; RS = rock-shleter; CS = contemporary site. (XLSX) [file pone.0164185.s002.xlsx]

## Sheet: S2 Table
Sample	Sq.	Description	Phyt. In 1gr sediment	±30% error
Control-1		topsoil outside site	519940	155982
Control-2		profile ouside site	143587	43076
OA1-5	A6	topsoil	861900	258570
OA1-15	E6	topsoil	979432	293830
OA1-22	F7	topsoil	406841	122052
OA1-24	F11	slope topsoil	318473	95542
OA1-26	I2	house debris	418707	125612
OA1-27	I3	house debris	440744	132223
OA1-30	F4	Terrace trench_upper part	579264	173779
OA1-31	F4	Terrace trench_middle part	399608	119882
OA1-32	F4	Terrace trench_lower part	244105	73231.4
OA1-33	F7	Terrace trench_upper part	696150	208845
OA1-34	F7	Terrace trench_middle part	664507	199352
OA1-35	F7	Terrace trench_lower part	922173	276652
OA1-36	F11	Slope trench_upper part	807557	242267
OA1-37	F11	Slope trench_middle part	775710	232713
OA1-39	H11	Slope trench_upper part	342801	102840
OA1-40	H11	Slope trench_middle part	376912	113074
OA1-41	H11	Slope trench_lower part	831764	249529
OA1-42	F5	Terrace trench_upper part	568702	170611
OA1-43	F5	Terrace trench_middle part	1.60179e+06	480537
OA1-47	J5	House trench_upper part	510656	153197
OA1-48	J5	House trench_middle part	435559	130668
OA1-49	J5	House trench_lower part	128217	38465
OA1-51	K4	House trench_upper part	759436	227831
OA1-52	K4	House trench_middle part	470127	141038
OA1-54	K1	House trench_upper part	156709	47012.7
OA1-55	K1	House trench_middle part	117532	35259.5
OA1-57	I1	House trench_upper part	834476	250343
OA1-58	I1	House trench_middle part	731309	219393
OA1-59	I1	House trench_middle part	480812	144244
OA1-60	I1	House trench_lower part	141038	42311.5
OA2-62	D5	Trench_upper part	1.31636e+06	394907
OA2-64	D5	Trench_lower part	628061	188418
OA2-66	H-I5	Trench_upper part	528893	158668
OA2-68	H-I5	Trench_lower part	176298	52889.3
OA2-69	J-K4	Trench_upper part	979432	293830
OA2-70	J-K4	Trench_lower part	457068	137120
OA2-71	J3	Trench_upper part	810017	243005
OA2-73	J3	Trench_upper part	694506	208352
OA2-76	E3	Trench_upper part	1.04677e+06	314030
OA2-78	E3	Trench_lower part	731309	219393
RS-83	C3	Trench_upper part_West profile	1.0284e+06	308521
RS-85	C3	Trench_lower part_West profile	1.05779e+06	317336
RS-87	C7	Trench_upper part_North profile	1.51616e+06	454848
RS-88	C7	Trench_middle part_North profile	1.08359e+06	325076
RS-90	C7	Trench_middle part_West profile	2.09794e+06	629383
RS-91	C7	Trench_middle part_West profile	2.35064e+06	705191
RS-92	B9	Trench_upper part_South profile	4.76508e+06	1.42952e+06
RS-93	B9	Trench_middle part_South profile	5.3379e+06	1.60137e+06
RS-94	B9	Trench_middle part_South profile	4.54344e+06	1.36303e+06
RS-95	B9	Trench_middle part_South profile	4.12341e+06	1.23702e+06
RS-97	B9	Trench_upper part_West profile	2.62397e+06	787190
RS-98	B9	Trench_middle part_West profile	4.04981e+06	1.21494e+06
RS-99	B9	Trench_middle part_West profile	1.95886e+06	587659
CS-101		Terrace_surface	2.34372e+06	703117
CS-102		Terrace_below surface	550393	165118
CS-103		Terrace_surface	591116	177335
CS-105		Terrace_below surface	153695	46108.6
CS-108		Terrace_surface	371153	111346
CS-109		Terrace_below surface	515993	154798
